# Supplementary material for: Evaluation of angle-to-angle and spur-to-spur using swept source optical coherence tomography in different refractive error
Source: PLoS One. 2022 Nov 21;17(11):e0277703. doi: 10.1371/journal.pone.0277703 (PMC9678276; doi:10.1371/journal.pone.0277703)
Supplement: S1 File — (XLSX) [file pone.0277703.s001.xlsx]

## Sheet: Data
Age	Male1_Female2	OD1OS2	BCVA	sph	cyl	axis	MRSE	Refractive_error	AQD	ACD	ATA_0	spurtospur_0	ATA30	spurtospur30	ATA60	spurtospur_60	ATA90	spurtospur_90	ATA120	spurtospur_120	ATA150	spurtospur_150	Lens_thickness	WTW	SimK_steep	SimK_flat	axial_length	WTW_ATA0	WTW_STS0	WTW_ATA30	WTW_STS30	WTW_ATA60	WTW_STS60	WTW_ATA90	WTW_STS90	WTW_ATA120	WTW_STS120	WTW_ATA150	WTW_STS150
3	2	2	1	-9.75	-1.25	10	-10.375	1	2.76	3.3	11.08	10.88	10.81	10.62	11.02	10.7	11.29	11.04	11.05	10.69	10.87	10.64	3.68	11.35	46.83	44.7	25.96	0.27	0.47	0.54	0.73	0.33	0.65	0.06	0.31	0.3	0.66	0.48	0.71
3	1	2	1	-9.5	-1.5	15	-10.25	1	3.28	3.82	12.41	11.92	12.32	11.94	12.92	12.13	12.89	12.11	12.58	12.07	12.32	12.04	3.87	12.19	46.5	45	26.85	-0.22	0.27	-0.13	0.25	-0.73	0.06	-0.7	0.08	-0.39	0.12	-0.13	0.15
4	1	2	1	-8.5	-1	5	-9	1	3.73	4.26	12.17	11.88	12.14	11.93	12.57	12.24	12.7	12.47	12.27	12.02	12.07	11.77	3.75	11.92	45.56	44.31	26.85	-0.25	0.04	-0.22	-0.01	-0.65	-0.32	-0.78	-0.55	-0.35	-0.1	-0.15	0.15
3	1	2	0.7	-7	-2.5	160	-8.25	1	2.84	3.37	11.97	11.84	11.74	11.61	11.71	11.73	11.87	11.8	11.9	11.94	11.8	11.61	4.11	11.55	49.63	46.07	25.58	-0.42	-0.29	-0.19	-0.06	-0.16	-0.18	-0.32	-0.25	-0.35	-0.39	-0.25	-0.06
2	1	2	0.7	-7.75	-0.25	100	-7.875	1	3.28	3.72	12.2	11.89	12.15	11.9	12.56	12.34	12.91	12.43	12.5	12.52	12.2	11.97	3.77	12.01	45.56	44.38	25.72	-0.19	0.12	-0.14	0.11	-0.55	-0.33	-0.9	-0.42	-0.49	-0.51	-0.19	0.04
2	2	2	1	-6.5	-2.5	175	-7.75	1	3.05	3.62	12.02	11.72	11.91	11.75	12.16	12.03	12.37	12.08	12.16	11.7	11.9	11.82	3.84	12.1	45.67	43.2	25.82	0.08	0.38	0.19	0.35	-0.06	0.07	-0.27	0.02	-0.06	0.4	0.2	0.28
3	2	1	1	-7.25	-0.75	160	-7.625	1	3.06	3.58	11.89	11.61	11.58	11.28	11.92	11.35	12.18	11.54	12.12	11.63	11.65	11.43	3.73	11.66	46.49	44.55	25.12	-0.23	0.05	0.08	0.38	-0.26	0.31	-0.52	0.12	-0.46	0.03	0.01	0.23
2	2	1	1	-6	-2.5	5	-7.25	1	3.32	3.95	11.54	11.4	11.4	11.32	11.69	11.65	11.67	11.8	11.52	11.22	11.44	11.2	3.33	11.52	44.11	42.98	24.25	-0.02	0.12	0.12	0.2	-0.17	-0.13	-0.15	-0.28	0	0.3	0.08	0.32
4	1	1	0.9	-5.75	-1	105	-6.25	1	3.3	3.85	11.82	11.56	11.96	11.75	11.88	11.65	11.91	11.76	11.85	11.63	12.13	12.75	3.69	11.88	45	44	24.56	0.06	0.32	-0.08	0.13	0	0.23	-0.03	0.12	0.03	0.25	-0.25	-0.87
4	1	2	0.9	-5.25	-1.25	45	-5.875	1	3.26	3.81	11.91	11.35	11.65	11.46	11.98	11.76	12.15	12.04	11.81	11.53	11.66	11.54	3.68	11.77	45.5	44.25	24.58	-0.14	0.42	0.12	0.31	-0.21	0.01	-0.38	-0.27	-0.04	0.24	0.11	0.23
4	2	1	0.9	-5.5	-0.5	180	-5.75	1	2.67	3.17	10.94	10.84	11.18	10.72	11.49	10.88	10.91	10.54	11.02	10.53	10.98	10.64	4.42	10.66	46.53	46.03	24.48	-0.28	-0.18	-0.52	-0.06	-0.83	-0.22	-0.25	0.12	-0.36	0.13	-0.32	0.02
6	2	2	1	-5	-1	105	-5.5	1	2.97	3.52	12.14	11.85	11.83	11.82	12	12.13	12.46	12.4	12.2	12.08	12.07	11.76	4.51	11.9	43.47	42.74	26.51	-0.24	0.05	0.07	0.08	-0.1	-0.23	-0.56	-0.5	-0.3	-0.18	-0.17	0.14
5	2	1	1	-5.25			-5.25	1	3.14	3.69	11.66	11.49	11.56	11.29	11.63	11.48	12.1	11.65	11.95	11.55	11.51	11.38	4.25	11.79	43.73	43.02	26.16	0.13	0.3	0.23	0.5	0.16	0.31	-0.31	0.14	-0.16	0.24	0.28	0.41
2	1	1	1	-4.25	-1.5	175	-5	1	3.37	3.91	12.41	12.26	12.45	12.27	12.6	12.48	12.86	12.52	12.24	12.23	12.25	12.02	3.52	12.37	44.18	42.29	26.63	-0.04	0.11	-0.08	0.1	-0.23	-0.11	-0.49	-0.15	0.13	0.14	0.12	0.35
6	1	1	0.8	-5			-5	1	3.28	3.76	12.05	11.8	12.22	11.89	12.19	11.99	12.24	11.74	11.98	11.48	11.91	11.56	4.31	10.77	45.42	44.18	26.05	-1.28	-1.03	-1.45	-1.12	-1.42	-1.22	-1.47	-0.97	-1.21	-0.71	-1.14	-0.79
3	2	1	1	-3.5	-2	5	-4.5	1	2.82	3.33	12.48	12.06	11.95	11.87	12.01	11.92	12.4	12.09	12.17	12.23	12.02	12.01	4.34	12.1	45	43	24.8	-0.38	0.04	0.15	0.23	0.09	0.18	-0.3	0.01	-0.07	-0.13	0.08	0.09
6	1	1	0.8	-3.75	-0.75	80	-4.125	1	2.16	2.67	11.74	11.64	11.56	11.33	11.78	11.64	11.77	11.79	11.98	11.46	11.66	11.42	4.7	11.5	44.71	44.17	23.82	-0.24	-0.14	-0.06	0.17	-0.28	-0.14	-0.27	-0.29	-0.48	0.04	-0.16	0.08
2	1	1	1	-3.75	-0.25	40	-3.875	1	3.28	3.85	12.27	12.31	12.32	12.16	12.61	12.42	12.66	12.71	12.8	12.5	12.52	12.24	3.76	12.52	43.25	43	25.7	0.25	0.21	0.2	0.36	-0.09	0.1	-0.14	-0.19	-0.28	0.02	0	0.28
2	1	2	0.7	-1.25	-4.25	125	-3.375	1	3.5	3.96	11.54	11.47	11.46	11.35	11.75	11.61	12.09	11.79	11.65	11.59	11.55	11.38	3.58	11.86	50.12	47.01	24.9	0.32	0.39	0.4	0.51	0.11	0.25	-0.23	0.07	0.21	0.27	0.31	0.48
3	2	1	0.8	-2.25	-0.75	30	-2.625	1	3.02	3.47	11.98	11.78	11.84	11.74	12.3	12.04	12.54	12.28	12.3	12.04	11.76	11.51	3.86	11.86	46.99	43.38	23.74	-0.12	0.08	0.02	0.12	-0.44	-0.18	-0.68	-0.42	-0.44	-0.18	0.1	0.35
6	1	1	1	-2	-0.5	100	-2.25	1	3.04	3.56	11.67	11.65	12.01	11.83	12.2	12.11	12.6	12.42	12.15	11.94	11.88	11.74	4.3	11.75	43.16	42.12	25.38	0.08	0.1	-0.26	-0.08	-0.45	-0.36	-0.85	-0.67	-0.4	-0.19	-0.13	0.01
5	2	1	1	-1.75	-0.25	15	-1.875	1	2.42	2.99	11.38	11.05	11.3	11.18	11.57	11.33	11.62	11.23	11.46	11.03	11.24	10.88	4.34	11.41	41.21	40.15	24.95	0.03	0.36	0.11	0.23	-0.16	0.08	-0.21	0.18	-0.05	0.38	0.17	0.53
2	1	1	1	-1.75			-1.75	1	3.18	3.71	11.98	11.83	12.11	11.82	12.38	12.21	12.92	12.54	12.69	12.35	12.08	11.93	3.54	11.95	42.35	43.5	23.78	-0.03	0.12	-0.16	0.13	-0.43	-0.26	-0.97	-0.59	-0.74	-0.4	-0.13	0.02
5	1	2	0.7	-1	-1.5	150	-1.75	1	3.47	4.07	12.24	12.1	12.14	11.71	12.18	11.73	12.87	12.29	12.72	12.42	12.64	12.42	4.35	11.59	43.57	42.42	24.82	-0.65	-0.51	-0.55	-0.12	-0.59	-0.14	-1.28	-0.7	-1.13	-0.83	-1.05	-0.83
5	1	1	1	-1.5	-0.5	100	-1.75	1	2.26	2.79	12.06	11.84	11.89	11.69	11.81	11.73	11.95	11.66	11.92	11.48	11.85	11.63	4.58	12.28	42.86	42.44	24.32	0.22	0.44	0.39	0.59	0.47	0.55	0.33	0.62	0.36	0.8	0.43	0.65
8	2	1	0.9	-1.5	-0.5	85	-1.75	1	2.35	2.86	11.19	11.31	11.13	11.29	11.4	11.58	11.75	11.8	11.71	11.69	11.28	11.32	4.79	11.08	43.25	43	23.8	-0.11	-0.23	-0.05	-0.21	-0.32	-0.5	-0.67	-0.72	-0.63	-0.61	-0.2	-0.24
8	2	2	1	-1	-1	90	-1.5	1	2.85	3.34	11.59	11.07	11.47	11.3	11.8	11.56	12.01	11.92	11.8	11.63	11.39	11.33	4.55	11.35	43.53	42.62	25.21	-0.24	0.28	-0.12	0.05	-0.45	-0.21	-0.66	-0.57	-0.45	-0.28	-0.04	0.02
1	2	1	0.5	-0.5	-1.5	15	-1.25	1	3.32	3.95	11.54	11.4	11.4	11.32	11.69	11.65	11.67	11.8	11.52	11.22	11.44	11.2	3.33	11.52	44.11	42.98	24.25	-0.02	0.12	0.12	0.2	-0.17	-0.13	-0.15	-0.28	0	0.3	0.08	0.32
3	2	2	1	-1			-1	1	3	3.58	11.45	11.19	11.05	10.88	11.44	11.56	11.82	11.78	11.72	11.52	11.27	11.32	3.97	11.64	44.15	42.49	23.93	0.19	0.45	0.59	0.76	0.2	0.08	-0.18	-0.14	-0.08	0.12	0.37	0.32
3	1	2	1	-1			-1	1	3.36	3.89	12.36	11.73	11.8	11.74	12.12	12.06	12.27	12.24	12.36	12.14	12	11.84	3.61	12.24	42.41	42.16	24.43	-0.12	0.51	0.44	0.5	0.12	0.18	-0.03	0	-0.12	0.1	0.24	0.4
5	1	2	1	-0.5	-1	100	-1	1	2.3	2.79	11	11.59	11.2	11.58	11.28	11.8	11.23	12.22	11.08	11.99	11.01	11.69	4.45	11.17	43	42.26	22.98	0.17	-0.42	-0.03	-0.41	-0.11	-0.63	-0.06	-1.05	0.09	-0.82	0.16	-0.52
3	1	1	0.7	0	-1.75	180	-0.875	1	3	3.51	12.13	11.5	11.71	11.51	11.84	11.84	12.06	11.83	11.83	11.71	11.75	11.47	3.92	11.68	44.73	43.54	23.23	-0.45	0.18	-0.03	0.17	-0.16	-0.16	-0.38	-0.15	-0.15	-0.03	-0.07	0.21
5	2	1	0.8	-0.5	-0.75	90	-0.875	1	2.52	3.06	11.83	11.67	11.85	11.78	11.86	11.95	12.03	12.08	12.16	11.89	11.71	11.5	4.99	12.12	43.06	42.63	23.97	0.29	0.45	0.27	0.34	0.26	0.17	0.09	0.04	-0.04	0.23	0.41	0.62
4	2	1	1	-0.25	-1	180	-0.75	1	3.09	3.55	12.62	12.5	12.49	12.19	12.29	12.06	12.53	12.05	12.33	12.09	12.33	12.22	4.4	12.68	41.94	39.79	25.42	0.06	0.18	0.19	0.49	0.39	0.62	0.15	0.63	0.35	0.59	0.35	0.46
5	2	2	1	-0.75			-0.75	1	1.99	2.53	11.36	11.07	11.03	11.05	11.31	11.28	11.4	11.74	11.49	11.45	11.31	11.28	5.38	11.77	46.05	44.9	22.62	0.41	0.7	0.74	0.72	0.46	0.49	0.37	0.03	0.28	0.32	0.46	0.49
3	1	2	0.7	-0.5	-0.25	180	-0.625	1	3.26	3.77	12.07	11.5	11.56	11.43	11.8	11.74	11.71	11.67	11.92	11.66	11.43	11.23	3.35	11.55	44.87	43.59	23.17	-0.52	0.05	-0.01	0.12	-0.25	-0.19	-0.16	-0.12	-0.37	-0.11	0.12	0.32
5	2	2	0.9	-0.25	-0.75	90	-0.625	1	2.5	3.04	11.77	11.56	11.78	11.5	11.91	11.74	11.94	11.86	11.68	11.67	11.46	11.47	4.9	12.19	42.87	42.39	23.86	0.42	0.63	0.41	0.69	0.28	0.45	0.25	0.33	0.51	0.52	0.73	0.72
5	1	1	1	-0.25	-0.75	90	-0.625	1	2.78	3.3	12.3	12.05	11.97	11.7	12.11	11.85	12.54	11.92	12.42	12.08	11.99	11.62	4.61	11.19	42.78	42.49	23.99	-1.11	-0.86	-0.78	-0.51	-0.92	-0.66	-1.35	-0.73	-1.23	-0.89	-0.8	-0.43
2	2	1	1	1.5	-4	80	-0.5	1	3.44	4.05	11.68	11.41	11.67	11.56	12.24	12.2	12.94	12.59	12.56	12.18	11.77	11.59	3.66	11.97	41.2	45.35	23.51	0.29	0.56	0.3	0.41	-0.27	-0.23	-0.97	-0.62	-0.59	-0.21	0.2	0.38
5	1	2	1	0	-1	100	-0.5	1	2.71	3.24	12.1	11.85	11.56	11.52	12.07	11.91	12.43	11.95	12.25	11.91	12.04	11.72	4.65	11.9	43.04	42.98	23.89	-0.2	0.05	0.34	0.38	-0.17	-0.01	-0.53	-0.05	-0.35	-0.01	-0.14	0.18
5	1	1	1	-0.5			-0.5	1	2.96	3.48	12.5	12.22	12.02	11.62	12	11.58	11.88	11.73	11.65	11.51	12.22	11.77	4.41	12.81	43.29	42.75	24.56	0.31	0.59	0.79	1.19	0.81	1.23	0.93	1.08	1.16	1.3	0.59	1.04
5	2	2	1	-0.5			-0.5	1	2.21	2.72	11.52	11.71	11.58	11.73	12.05	12.17	12.22	12.52	12.01	12.23	11.66	11.83	5	12.04	44.42	44.07	22.96	0.52	0.33	0.46	0.31	-0.01	-0.13	-0.18	-0.48	0.03	-0.19	0.38	0.21
6	2	2	1	-0.5			-0.5	1	2.59	3.13	11.76	11.61	11.63	11.76	11.72	11.86	11.67	11.74	11.91	11.83	11.63	11.66	4.83	11.75	43.67	42.85	23.75	-0.01	0.14	0.12	-0.01	0.03	-0.11	0.08	0.01	-0.16	-0.08	0.12	0.09
6	1	2	1	-0.5			-0.5	1	2.78	3.29	11.72	11.66	11.78	11.72	12.06	12.01	12.03	12.18	11.99	11.95	11.78	11.72	4.38	11.99	44.27	43.22	24.28	0.27	0.33	0.21	0.27	-0.07	-0.02	-0.04	-0.19	0	0.04	0.21	0.27
4	2	1	1	0	-0.75	145	-0.375	2	2.9	3.4	11.87	11.62	11.39	11.29	11.79	11.45	12.01	11.48	11.87	11.54	11.45	11.26	4.32	11.37	42.76	41.17	24.61	-0.5	-0.25	-0.02	0.08	-0.42	-0.08	-0.64	-0.11	-0.5	-0.17	-0.08	0.11
5	1	2	0.9	0.25	-1.25	100	-0.375	2	2.69	3.24	11.86	11.63	11.52	11.04	11.39	11.11	11.63	12	12.02	11.72	11.84	11.75	4.39	11.97	45.38	43.5	23.43	0.11	0.34	0.45	0.93	0.58	0.86	0.34	-0.03	-0.05	0.25	0.13	0.22
4	2	2	1	-0.25			-0.25	2	2.94	3.47	11.99	12.02	11.83	11.52	12	11.85	12.2	11.83	12.04	11.62	12.02	11.8	4.31	11.9	41.9	40.7	24.44	-0.09	-0.12	0.07	0.38	-0.1	0.05	-0.3	-0.22	-0.14	0.28	-0.12	0.1
4	2	2	1	0	-0.5	10	-0.25	2	2.9	3.4	11.97	11.62	11.55	11.23	11.59	11.33	11.91	11.47	11.75	11.22	11.66	11.31	4.32	11.44	42.16	40.67	24.58	-0.53	-0.18	-0.11	0.21	-0.15	0.11	-0.47	-0.03	-0.31	0.22	-0.22	0.13
5	1	1	0.9	0	-0.5	160	-0.25	2	3.62	4.16	12.12	11.98	12.2	11.87	12.51	11.98	12.92	12.24	12.74	12.11	12.08	11.56	4.27	11.66	42.14	41.88	24.72	-0.46	-0.32	-0.54	-0.21	-0.85	-0.32	-1.26	-0.58	-1.08	-0.45	-0.42	0.1
5	1	2	0.7	0	-0.5	170	-0.25	2	2.46	2.96	12.23	11.99	12.33	12.23	12.07	12.35	12.26	12.41	12.39	12.34	12.15	12.14	4.7	12.46	43.53	43.15	22.79	0.23	0.47	0.13	0.23	0.39	0.11	0.2	0.05	0.07	0.12	0.31	0.32
5	2	1	0.8	0	-0.5	95	-0.25	2	2.41	2.92	11.26	11.08	11.29	10.94	10.8	10.82	10.95	10.78	10.93	10.89	11.23	11.09	4.81	11.28	44.38	43.84	23.04	0.02	0.2	-0.01	0.34	0.48	0.46	0.33	0.5	0.35	0.39	0.05	0.19
5	2	2	1	0	-0.5	100	-0.25	2	2.53	3.1	11.78	11.51	11.37	11.34	11.71	11.87	11.89	11.76	11.87	11.85	11.56	11.71	4.86	11.92	43.86	43.54	22.94	0.14	0.41	0.55	0.58	0.21	0.05	0.03	0.16	0.05	0.07	0.36	0.21
5	2	1	1	0	-0.5	75	-0.25	2	2.21	2.74	11.78	11.75	11.25	11.58	11.85	11.97	12.11	11.99	12.14	12.34	11.46	11.66	4.95	10.82	45.08	43.84	22.8	-0.96	-0.93	-0.43	-0.76	-1.03	-1.15	-1.29	-1.17	-1.32	-1.52	-0.64	-0.84
6	2	1	1	-0.25			-0.25	2	2.61	3.08	11.57	11.43	11.61	11.31	11.86	11.56	11.71	11.54	11.75	11.53	11.74	11.34	4.76	11.7	43.6	43.2	23.14	0.13	0.27	0.09	0.39	-0.16	0.14	-0.01	0.16	-0.05	0.17	-0.04	0.36
6	1	2	1	0	-0.5	60	-0.25	2	2.01	2.61	11.02	10.91	11.16	11.23	11.28	11.44	11.23	11.51	11.11	11.31	10.92	10.97	4.82	11.35	44.92	44.36	23.13	0.33	0.44	0.19	0.12	0.07	-0.09	0.12	-0.16	0.24	0.04	0.43	0.38
4	2	1	1	0.25	-0.75	90	-0.125	2	1.98	2.53	11.4	11.09	11.27	11.04	11.3	11.08	11.48	11.39	11.6	11.61	11.28	11.18	4.79	11.57	42.59	41.86	22.68	0.17	0.48	0.3	0.53	0.27	0.49	0.09	0.18	-0.03	-0.04	0.29	0.39
4	2	1	1	0			0	2	2.42	2.95	11.56	11.25	11.27	11.08	11.65	11.31	11.83	11.61	11.54	11.24	11.17	11.25	4.73	11.37	43.25	43	23.43	-0.19	0.12	0.1	0.29	-0.28	0.06	-0.46	-0.24	-0.17	0.13	0.2	0.12
4	2	2	1	0.25	-0.5	90	0	2	2.24	2.8	11.33	11.11	11.38	11.2	11.82	11.6	11.95	11.74	11.43	11.48	11.17	11.15	4.58	11.41	43.25	43.12	23.18	0.08	0.3	0.03	0.21	-0.41	-0.19	-0.54	-0.33	-0.02	-0.07	0.24	0.26
4	1	2	1	0			0	2	3.42	3.92	12.33	11.97	12.21	11.84	12.55	12.29	12.86	12.44	12.53	12.1	12.34	11.88	3.76	12.13	43.65	43.28	23.25	-0.2	0.16	-0.08	0.29	-0.42	-0.16	-0.73	-0.31	-0.4	0.03	-0.21	0.25
5	2	2	1	0			0	2	3.18	3.69	11.91	11.55	11.78	11.17	12.04	11.2	11.97	11.42	11.94	11.56	11.86	11.44	3.98	11.39	45.2	44.25	23.51	-0.52	-0.16	-0.39	0.22	-0.65	0.19	-0.58	-0.03	-0.55	-0.17	-0.47	-0.05
5	1	1	1	0.5	-1	10	0	2	2.98	3.53	11.56	11.39	11.39	11.44	11.83	11.56	12.12	11.67	11.88	11.63	11.45	11.31	4.41	12.1	45.99	43.89	23.38	0.54	0.71	0.71	0.66	0.27	0.54	-0.02	0.43	0.22	0.47	0.65	0.79
5	1	1	0.8	0.5	-1	80	0	2	2.22	2.72	10.93	11.66	11.01	11.55	11.17	11.86	11.3	12	11.32	11.95	11.11	11.69	4.5	11.04	44.61	43.3	22.7	0.11	-0.62	0.03	-0.51	-0.13	-0.82	-0.26	-0.96	-0.28	-0.91	-0.07	-0.65
5	2	2	1	0			0	2	2.11	2.62	10.72	11.18	10.83	11.21	11.27	11.89	11.5	11.94	11.16	11.53	10.82	11.31	4.95	10.92	45.55	44.91	22.29	0.2	-0.26	0.09	-0.29	-0.35	-0.97	-0.58	-1.02	-0.24	-0.61	0.1	-0.39
6	1	2	0.9	0.75	-1.5	90	0	2	2.9	3.45	11.35	11.18	11.29	11.06	11.57	11.09	11.65	11.09	11.47	11.26	11.51	11.27	4.24	11.59	45	44.16	23.48	0.24	0.41	0.3	0.53	0.02	0.5	-0.06	0.5	0.12	0.33	0.08	0.32
8	2	1	0.9	0.5	-1	90	0	2	2.03	2.56	11.75	11.66	11.41	11.39	11.38	11.4	10.82	10.97	11.05	11	11.38	11.35	5.27	11.86	42.52	42.17	23.16	0.11	0.2	0.45	0.47	0.48	0.46	1.04	0.89	0.81	0.86	0.48	0.51
1	2	2	1	0.25	-0.25	95	0.125	2	3.28	3.8	11.98	11.84	11.93	11.78	12.43	11.69	12.92	11.99	12.26	11.82	12.14	11.49	3.5	12.06	40.27	39.55	25.1	0.08	0.22	0.13	0.28	-0.37	0.37	-0.86	0.07	-0.2	0.24	-0.08	0.57
3	1	2	1	0.25	-0.25	180	0.125	2	3.22	3.78	12.06	11.93	11.9	11.71	12.13	12.01	12.38	11.86	12.25	11.97	11.9	11.89	4.49	12.72	42.53	42.31	23.76	0.66	0.79	0.82	1.01	0.59	0.71	0.34	0.86	0.47	0.75	0.82	0.83
3	1	2	1	1.25	-2.25	5	0.125	2	3.12	3.67	12.48	11.96	12.21	11.83	12.14	11.48	11.4	11.21	12.01	11.94	12.32	12.25	4.39	11.22	45.3	43.58	22.78	-1.26	-0.74	-0.99	-0.61	-0.92	-0.26	-0.18	0.01	-0.79	-0.72	-1.1	-1.03
5	2	2	1	0.25	-0.25	90	0.125	2	2.44	2.97	11.39	11.24	11.42	11.25	11.67	11.23	12	11.8	11.55	11.24	11.34	11.18	4.73	11.32	42	41.75	23.24	-0.07	0.08	-0.1	0.07	-0.35	0.09	-0.68	-0.48	-0.23	0.08	-0.02	0.14
3	2	1	1	0.5	-0.5	70	0.25	2	2.26	2.83	11.68	11.3	11.46	11.45	11.45	11.43	11.61	11.5	11.75	11.56	11.55	11.36	4.26	10.97	43.5	43	23.4	-0.71	-0.33	-0.49	-0.48	-0.48	-0.46	-0.64	-0.53	-0.78	-0.59	-0.58	-0.39
4	2	1	1	0.5	-0.5	85	0.25	2	2.3	2.87	11.38	11.22	11.28	11.25	11.53	11.41	11.84	11.65	11.49	11.4	11.29	11.19	4.54	11.46	42.76	42.31	23.21	0.08	0.24	0.18	0.21	-0.07	0.05	-0.38	-0.19	-0.03	0.06	0.17	0.27
5	2	1	1	0.5	-0.5	80	0.25	2	3.24	3.76	12.15	11.88	11.91	11.55	12	11.59	12.24	11.67	12.03	11.71	11.88	11.66	4.02	11.44	45.29	44.34	23.52	-0.71	-0.44	-0.47	-0.11	-0.56	-0.15	-0.8	-0.23	-0.59	-0.27	-0.44	-0.22
5	2	1	1	0.25			0.25	2	2.75	3.27	11.73	11.41	11.67	11.49	11.81	11.73	12	11.75	12.1	11.79	11.9	11.61	4.52	11.48	43.75	43.73	23.58	-0.25	0.07	-0.19	-0.01	-0.33	-0.25	-0.52	-0.27	-0.62	-0.31	-0.42	-0.13
5	2	2	0.9	0.25			0.25	2	2.71	3.23	11.69	11.49	11.61	11.33	12.11	11.68	11.87	11.87	11.91	11.7	11.67	11.43	4.51	11.35	43.72	43.58	23.51	-0.34	-0.14	-0.26	0.02	-0.76	-0.33	-0.52	-0.52	-0.56	-0.35	-0.32	-0.08
5	1	2	1	0.5	-0.5	85	0.25	2	3.03	3.55	11.52	11.35	11.53	11.33	11.59	11.6	12.24	12.06	11.85	11.61	11.68	11.37	4.34	12.1	44.07	43.59	23.41	0.58	0.75	0.57	0.77	0.51	0.5	-0.14	0.04	0.25	0.49	0.42	0.73
5	2	2	0.9	0.25			0.25	2	2.04	2.59	10.82	10.84	10.68	10.88	10.25	11.28	10.8	11.31	11.06	11.37	10.65	11	5.04	11.7	44.44	43.74	22.82	0.88	0.86	1.02	0.82	1.45	0.42	0.9	0.39	0.64	0.33	1.05	0.7
6	1	1	1	0.5	-0.5	90	0.25	2	2.41	3	11.35	11.27	11.63	11.45	11.93	11.38	12.17	11.71	11.87	11.12	11.52	11.23	5.03	11.86	42.67	42.5	24.18	0.51	0.59	0.23	0.41	-0.07	0.48	-0.31	0.15	-0.01	0.74	0.34	0.63
6	2	1	0.8	0.75	-1	90	0.25	2	2.84	3.36	11.53	11.33	11.68	11.56	12.03	11.78	12.13	11.99	11.75	11.6	11.51	11.36	4.77	11.68	43.4	42.68	23.69	0.15	0.35	0	0.12	-0.35	-0.1	-0.45	-0.31	-0.07	0.08	0.17	0.32
6	2	1	0.9	0.5	-0.5	50	0.25	2	3.09	3.58	11.37	11.18	11.33	11.28	11.8	11.49	11.69	11.36	11.66	11.54	11.29	11.28	4.37	10.97	46.41	46.11	23.45	-0.4	-0.21	-0.36	-0.31	-0.83	-0.52	-0.72	-0.39	-0.69	-0.57	-0.32	-0.31
6	2	1	1	0.5	-0.5	95	0.25	2	3.18	3.76	11.87	11.62	11.68	11.55	11.89	11.71	12.28	12.17	12.09	11.79	11.82	11.53	4.26	11.46	44	43.85	24.27	-0.41	-0.16	-0.22	-0.09	-0.43	-0.25	-0.82	-0.71	-0.63	-0.33	-0.36	-0.07
3	1	1	1	0.75	-0.75	150	0.375	2	2.77	3.32	10.76	10.68	10.93	10.7	11.22	11.11	11.32	11.26	11.2	11.1	10.91	10.69	3.75	11.06	44.1	43.21	23.13	0.3	0.38	0.13	0.36	-0.16	-0.05	-0.26	-0.2	-0.14	-0.04	0.15	0.37
5	2	2	0.8	0.75	-0.75	80	0.375	2	2.35	2.85	11.18	10.86	11.13	10.8	11.54	11.14	11.29	10.96	11.62	11.34	11.2	11	4.92	10.9	44.67	43.75	23.07	-0.28	0.04	-0.23	0.1	-0.64	-0.24	-0.39	-0.06	-0.72	-0.44	-0.3	-0.1
5	1	1	0.9	0.75	-0.75	95	0.375	2	3.52	4.05	11.38	11.25	11.5	11.23	11.6	11.45	11.88	11.52	11.67	11.49	11.46	11.16	4.19	11.01	44.29	43.23	24.37	-0.37	-0.24	-0.49	-0.22	-0.59	-0.44	-0.87	-0.51	-0.66	-0.48	-0.45	-0.15
6	2	2	0.9	0.75	-0.75	175	0.375	2	2.64	3.15	11.46	11.21	11.43	11.37	11.86	11.7	12.11	12.03	11.99	11.64	11.38	11.37	4.61	11.28	43.54	42.97	23.85	-0.18	0.07	-0.15	-0.09	-0.58	-0.42	-0.83	-0.75	-0.71	-0.36	-0.1	-0.09
7	2	1	1	0.75	-0.75	80	0.375	2	2.36	2.88	10.73	10.73	10.72	10.72	11.18	11.09	11.44	11.37	11.03	11.06	10.75	10.8	5.01	10.88	43.1	42.5	23.31	0.15	0.15	0.16	0.16	-0.3	-0.21	-0.56	-0.49	-0.15	-0.18	0.13	0.08
4	2	2	1	1	-1	95	0.5	3	1.95	2.51	11.42	11.12	11.16	11.05	11.17	10.98	11.22	11.1	11.3	10.98	11.27	11.18	4.81	11.52	43.5	43	23.17	0.1	0.4	0.36	0.47	0.35	0.54	0.3	0.42	0.22	0.54	0.25	0.34
5	1	1	1	1	-1	90	0.5	3	2.42	2.97	11.2	10.83	11.3	10.88	11.38	11.27	10.93	10.71	10.88	10.62	11.23	11.1	4.67	11.04	44	43	23.1	-0.16	0.21	-0.26	0.16	-0.34	-0.23	0.11	0.33	0.16	0.42	-0.19	-0.06
6	1	1	0.8	1	-1	90	0.5	3	2.77	3.26	11.67	11.53	11.76	11.68	11.95	11.88	12.31	12.07	12.02	11.93	11.61	11.53	5.31	11.81	43.84	42.93	24.23	0.14	0.28	0.05	0.13	-0.14	-0.07	-0.5	-0.26	-0.21	-0.12	0.2	0.28
7	1	2	0.9	1	-1	90	0.5	3	2.33	2.88	10.87	10.91	10.75	10.96	11.34	11.62	11.61	11.79	11.57	11.44	11.2	11.25	4.84	11.08	44.25	45	24.12	0.21	0.17	0.33	0.12	-0.26	-0.54	-0.53	-0.71	-0.49	-0.36	-0.12	-0.17
7	1	2	0.8	1	-1	90	0.5	3	2.41	2.89	11.9	11.81	11.87	11.87	12.1	12.39	11.98	12.63	11.87	12.3	11.8	11.88	4.87	12.08	42.81	41.89	25.18	0.18	0.27	0.21	0.21	-0.02	-0.31	0.1	-0.55	0.21	-0.22	0.28	0.2
7	2	1	1	0.5			0.5	3	2.79	3.33	12.89	12.63	12.48	12.33	13.09	12.61	13.24	13.11	13.26	13.03	12.68	12.65	4.77	12.83	41.03	40.54	24.56	-0.06	0.2	0.35	0.5	-0.26	0.22	-0.41	-0.28	-0.43	-0.2	0.15	0.18
7	2	1	0.9	1	-1	100	0.5	3	2.61	3.18	11.86	11.6	11.68	11.57	11.64	11.83	11.93	11.89	12.09	11.98	11.64	11.68	5.16	11.5	45.14	44.67	23.22	-0.36	-0.1	-0.18	-0.07	-0.14	-0.33	-0.43	-0.39	-0.59	-0.48	-0.14	-0.18
5	2	1	1	0.75	-0.25	90	0.625	3	2.51	3.07	11.24	11.09	11.03	11.03	11.38	11.35	11.64	11.51	11.52	11.37	11.3	11.07	4.66	11.24	46.82	46.43	21.88	0	0.15	0.21	0.21	-0.14	-0.11	-0.4	-0.27	-0.28	-0.13	-0.06	0.17
4	1	1	1	1	-0.5	90	0.75	3	2.53	3.06	11.69	11.43	11.71	11.47	11.75	11.49	11.88	11.61	11.89	11.42	11.78	11.58	4.67	12.13	43.82	43.25	22.91	0.44	0.7	0.42	0.66	0.38	0.64	0.25	0.52	0.24	0.71	0.35	0.55
5	1	2	0.8	1	-0.5	90	0.75	3	2.67	3.17	11.93	11.7	12.01	12.02	12.46	12.16	12.67	12.39	12.33	12.19	12.09	11.88	4.93	12.08	41.41	40.55	23.74	0.15	0.38	0.07	0.06	-0.38	-0.08	-0.59	-0.31	-0.25	-0.11	-0.01	0.2
7	1	1	0.9	1.5	-1.5	90	0.75	3	2.51	2.99	11.18	10.94	11.26	11.02	11.38	11.23	11.37	11.12	11.21	11.16	11.07	10.76	4.92	11.81	43.2	41.58	22.48	0.63	0.87	0.55	0.79	0.43	0.58	0.44	0.69	0.6	0.65	0.74	1.05
5	1	1	1	1.25	-0.75	90	0.875	3	2.7	3.2	12.18	11.89	12.17	12.08	12.38	12.39	12.73	12.51	12.57	12.11	12.05	11.89	4.91	11.99	41.65	41.23	23.89	-0.19	0.1	-0.18	-0.09	-0.39	-0.4	-0.74	-0.52	-0.58	-0.12	-0.06	0.1
3	1	1	1	3	-4	180	1	3	3.03	3.61	12.33	11.91	11.92	12.16	11.78	11.56	12.06	11.57	12	11.43	11.94	11.71	4.45	13.04	47.24	44.14	24.79	0.71	1.13	1.12	0.88	1.26	1.48	0.98	1.47	1.04	1.61	1.1	1.33
5	2	2	1	1.25	-0.5	90	1	3	2.53	3	11.57	11.41	11.36	11.41	11.76	11.51	12.11	11.77	11.97	11.59	11.68	11.62	4.65	11.86	43.62	43.17	22.43	0.29	0.45	0.5	0.45	0.1	0.35	-0.25	0.09	-0.11	0.27	0.18	0.24
5	1	2	1	1			1	3	2.34	2.87	11.2	11.65	11.55	11.66	11.63	11.81	11.77	12.27	11.61	11.84	11.45	11.62	5.26	11.97	42.89	42.63	22.57	0.77	0.32	0.42	0.31	0.34	0.16	0.2	-0.3	0.36	0.13	0.52	0.35
6	2	2	0.9	1			1	3	2.25	2.8	11.47	11.29	11.38	11.17	11.22	11.46	11.06	11.82	11.39	11.69	10.99	11.39	5.01	11.7	43	42.8	22.86	0.23	0.41	0.32	0.53	0.48	0.24	0.64	-0.12	0.31	0.01	0.71	0.31
5	2	1	1	1.5	-0.75	90	1.125	3	2.21	2.75	11.36	11.3	10.97	11.22	11.05	11.6	11.55	12.03	11.36	11.7	11.33	11.38	4.86	11.72	44.62	43.95	22.31	0.36	0.42	0.75	0.5	0.67	0.12	0.17	-0.31	0.36	0.02	0.39	0.34
6	1	1	1	1.75	-1.25	90	1.125	3	3.01	3.58	12.08	11.78	12.07	11.73	11.49	11.3	11.42	11.17	11.27	10.98	11.78	11.65	4.72	12.61	42.49	41.48	24.21	0.53	0.83	0.54	0.88	1.12	1.31	1.19	1.44	1.34	1.63	0.83	0.96
5	1	2	0.9	2	-1.5	90	1.25	3	2.45	3.01	11.47	11.26	11.66	11.23	12.19	11.78	12.22	11.97	11.81	11.62	11.45	11.31	4.53	11.57	42.76	41.18	23.8	0.1	0.31	-0.09	0.34	-0.62	-0.21	-0.65	-0.4	-0.24	-0.05	0.12	0.26
7	2	2	0.9	2	-1.25	90	1.375	3	2.49	3.03	11.56	11.42	11.27	11.3	11.57	11.51	11.55	11.62	11.42	11.25	11.44	11.29	4.6	11.15	45.71	44.97	22.43	-0.41	-0.27	-0.12	-0.15	-0.42	-0.36	-0.4	-0.47	-0.27	-0.1	-0.29	-0.14
2	2	2	1	2	-1	95	1.5	3	2.77	3.25	12.18	11.81	11.83	11.64	12.35	12.15	12.39	12.23	12.46	12.21	11.99	11.9	3.85	11.59	39.7	39.12	24.33	-0.59	-0.22	-0.24	-0.05	-0.76	-0.56	-0.8	-0.64	-0.87	-0.62	-0.4	-0.31
3	2	2	1	2	-1	90	1.5	3	2.64	3.2	11.77	11.62	11.49	11.17	11.9	11.08	12.17	11.59	12.07	11.53	11.68	11.32	4.43	11.86	44.94	44.52	22.23	0.09	0.24	0.37	0.69	-0.04	0.78	-0.31	0.27	-0.21	0.33	0.18	0.54
4	1	1	0.8	1.5			1.5	3	2.97	3.47	12.03	11.9	11.84	11.71	11.99	12.06	12.36	12.28	12.29	12.03	12.03	11.91	4.09	12.43	42.67	42.31	22.3	0.4	0.53	0.59	0.72	0.44	0.37	0.07	0.15	0.14	0.4	0.4	0.52
5	2	1	1	1.5			1.5	3	2.65	3.2	11.76	11.59	11.77	11.46	11.89	11.58	12.3	11.62	11.88	11.78	11.9	11.54	4.45	12.06	44.31	44.14	22.39	0.3	0.47	0.29	0.6	0.17	0.48	-0.24	0.44	0.18	0.28	0.16	0.52
6	2	1	0.9	1.5			1.5	3	2.73	3.27	12.27	12.16	12.24	12.18	12.41	12.47	12.58	12.58	12.44	12.34	12.1	12.08	4.45	12.12	42.6	42.35	23.81	-0.15	-0.04	-0.12	-0.06	-0.29	-0.35	-0.46	-0.46	-0.32	-0.22	0.02	0.04
6	2	2	0.9	1.5			1.5	3	2.3	2.88	11.8	11.61	11.75	11.36	12.4	12.15	12.58	12.33	12.31	12.34	11.8	11.78	5.04	11.9	43	42.86	22.73	0.1	0.29	0.15	0.54	-0.5	-0.25	-0.68	-0.43	-0.41	-0.44	0.1	0.12
7	1	2	0.7	2	-1	80	1.5	3	2.88	3.39	11.82	11.78	11.93	11.71	11.82	11.73	11.9	11.54	11.34	11.02	11.48	11.59	4.48	12.06	42.98	42.36	24.3	0.24	0.28	0.13	0.35	0.24	0.33	0.16	0.52	0.72	1.04	0.58	0.47
6	2	1	1	2.25	-1.25	90	1.625	3	2.45	2.96	11.88	11.73	11.68	11.61	12.02	11.88	12.19	12.05	12.1	11.97	11.73	11.78	4.74	11.95	42.65	43	22.12	0.07	0.22	0.27	0.34	-0.07	0.07	-0.24	-0.1	-0.15	-0.02	0.22	0.17
6	1	2	1	2	-0.75	90	1.625	3	2.96	3.52	11.78	11.76	11.78	11.68	11.69	11.73	11.99	11.64	11.85	11.59	11.95	11.69	4.8	12.32	42.17	41.37	24.14	0.54	0.56	0.54	0.64	0.63	0.59	0.33	0.68	0.47	0.73	0.37	0.63
5	2	2	0.7	2	-0.5	90	1.75	3	2.06	2.61	11.11	10.95	11.16	10.9	10.9	10.81	10.75	10.84	10.83	10.63	10.78	10.65	4.85	11.41	45.29	44.83	21.7	0.3	0.46	0.25	0.51	0.51	0.6	0.66	0.57	0.58	0.78	0.63	0.76
5	1	2	1	2.25	-1	115	1.75	3	2.86	3.45	11.44	11.17	11.44	11.02	11.58	11.21	11.74	11.29	11.77	11.33	11.62	11.31	4.49	11.9	44.06	42.91	22.86	0.46	0.73	0.46	0.88	0.32	0.69	0.16	0.61	0.13	0.57	0.28	0.59
5	2	1	0.9	2	-0.5	90	1.75	3	2.61	3.08	11.48	11.5	11.47	11.51	11.6	11.48	11.71	11.59	11.63	11.47	11.48	11.51	4.34	12.06	43.83	43.81	23.56	0.58	0.56	0.59	0.55	0.46	0.58	0.35	0.47	0.43	0.59	0.58	0.55
6	1	1	1	2	-0.5	95	1.75	3	3.14	3.71	11.35	11.26	11.27	10.98	11.42	11.22	11.64	11.31	11.57	11.03	11.25	11.11	4.5	11.77	46.57	45.07	22.84	0.42	0.51	0.5	0.79	0.35	0.55	0.13	0.46	0.2	0.74	0.52	0.66
6	1	1	0.8	2.25	-0.75	105	1.875	3	3	3.57	11.83	11.61	11.85	11.61	12.18	12.01	12.3	12.09	12.29	11.97	11.94	11.79	4.36	10.88	42.96	42.16	24.2	-0.95	-0.73	-0.97	-0.73	-1.3	-1.13	-1.42	-1.21	-1.41	-1.09	-1.06	-0.91
5	2	1	1	2.5	-1	85	2	3	2.41	2.94	11.4	11.39	11.15	11.32	11.15	11.59	10.82	11.01	10.98	11.16	11.23	11.19	4.58	11.88	42.65	42.1	21.98	0.48	0.49	0.73	0.56	0.73	0.29	1.06	0.87	0.9	0.72	0.65	0.69
6	2	1	1	2.5	-1	95	2	3	2.07	2.6	11.63	11.7	11.7	11.76	11.04	11.25	11.34	11.48	11.35	11.13	11.48	11.57	5.15	11.75	43.75	42.95	22.38	0.12	0.05	0.05	-0.01	0.71	0.5	0.41	0.27	0.4	0.62	0.27	0.18
6	1	2	1	2			2	3	2.35	2.94	11.13	11.1	11.09	11.08	11.32	11.38	11.65	11.75	11.59	11.51	11.26	11.22	4.85	11.46	45	45	22.53	0.33	0.36	0.37	0.38	0.14	0.08	-0.19	-0.29	-0.13	-0.05	0.2	0.24
7	2	1	0.9	2.25	-0.5	60	2	3	2.24	2.78	11.29	11.18	11.28	11.11	11.48	11.46	10.85	10.68	10.92	10.96	10.94	10.96	4.85	10.84	45.68	44.97	22.24	-0.45	-0.34	-0.44	-0.27	-0.64	-0.62	-0.01	0.16	-0.08	-0.12	-0.1	-0.12
6	2	2	1	2.75	-1.25	100	2.125	3	2.14	2.66	11.65	11.71	11.5	11.49	11.71	11.62	12.01	11.97	11.76	11.68	11.83	11.91	5.1	12.26	42	41	23.1	0.61	0.55	0.76	0.77	0.55	0.64	0.25	0.29	0.5	0.58	0.43	0.35
7	1	2	1	2.75	-1.25	90	2.125	3	2.62	3.23	11.17	11.25	11.43	11.29	11.69	11.48	11.87	11.86	11.31	11.39	11.18	11.3	4.71	11.7	43.23	42.74	23.63	0.53	0.45	0.27	0.41	0.01	0.22	-0.17	-0.16	0.39	0.31	0.52	0.4
4	2	2	0.8	3.5			3.5	3	2.38	2.85	10.74	10.5	10.81	10.51	11.34	10.89	11.45	10.94	11.11	10.88	10.45	10.43	4.18	10.97	48.5	46.74	19.68	0.23	0.47	0.16	0.46	-0.37	0.08	-0.48	0.03	-0.14	0.09	0.52	0.54

## Sheet: catagory
Age	11-20 years old	1
	21-30 years old	2
	31-40 years old	3
	41-50 years old	4
	51-60 years old	5
	61-70 years old	6
	71-80 years old	7
	81-90 years old	8
Refractive_error	myopia (≦ − 0.5 D)	1
	emmetropia (> −0.5 to < 0.5 D)	2
	hyperopia (≧ +0.5 D)	3
